# Supplementary material for: HuPSON: the human physiology simulation ontology
Source: J Biomed Semantics. 2013 Nov 22;4:35. doi: 10.1186/2041-1480-4-35 (PMC4177144; doi:10.1186/2041-1480-4-35)
Supplement: Additional file 3 — External ontologies. [file 2041-1480-4-35-S3.xlsx]

## Sheet: Tabelle1
BFO lowermost class	lowermost intermediate HuPSON class	ontology class from external ontology (ID)	ontology class from external ontology (label)	whole subtree? (y|n|part)
GenericallyDependentContinuant	GenericallyDependentContinuant	IAO:IAO_0000030	information content entity	part
GenericallyDependentContinuant	information content entity	SEP:sep_00014	Uniform Resource Identifier	n
GenericallyDependentContinuant	information content entity	LHDL:Access	Access rule	n
GenericallyDependentContinuant	information content entity	IAO:IAO_0000027	data item	part
GenericallyDependentContinuant	data item	LHDL:QualityScore	QAS quality score	n
GenericallyDependentContinuant	data item	LHDL:SubjectAgeRange	age range	n
GenericallyDependentContinuant	data item	OBI:OBI_0000984	dose	n
GenericallyDependentContinuant	data item	LHDL:Data	metadata	y
GenericallyDependentContinuant	information content entity	LHDL:Image	image	n
GenericallyDependentContinuant	algorithm	KISAO:KISAO_0000000	kinetic simulation algorithm	y
GenericallyDependentContinuant	mathematical entity	SBO:SBO_0000064	equation	y
GenericallyDependentContinuant	mathematical entity	IAO:IAO_0000010	software	part
GenericallyDependentContinuant	mathematical entity	CellML:Variable	variable	y
GenericallyDependentContinuant	physiological parameter	SBO:SBO_0000546	qualitative systems description parameter	n
GenericallyDependentContinuant	physiological parameter	SBO:SBO_0000002	quantitative systems description parameter	n
GenericallyDependentContinuant	information content entity	SBO:SBO_0000004	model	n
GenericallyDependentContinuant	stochastic model	DEMO:GSPN	GSPN	y
GenericallyDependentContinuant	Markov model	DEMO:GSMP	GSMP	y
GenericallyDependentContinuant	information content entity	BIOPAX:Pathway	pathway	n
GenericallyDependentContinuant	policy	LHDL:Policy	access policy	n
GenericallyDependentContinuant	policy	LHDL:Policy	usage policy	n
GenericallyDependentContinuant	information content entity	LHDL:PublishingStatus	publication status	n
GenericallyDependentContinuant	information content entity	NCIT:Relative_Biological_Effectiveness	relative biological effectiveness	n
GenericallyDependentContinuant	analytical technique	SEP:sep_00158	western blot	n
GenericallyDependentContinuant	correlation technique	NCIT:Principal_Component_Analysis	principal component analysis	n
GenericallyDependentContinuant	fabrication technique	EDAM:EDAM_0000209	drug design	n
GenericallyDependentContinuant	spectroscopic technique	NCIT:X-Ray_Photoelectron_Spectroscopy	x-ray photoelectron spectroscopy	n
GenericallyDependentContinuant	ultrasound technique	MSH:D057086	high intensity focused ultrasound	n
GenericallyDependentContinuant	surgical technique	NCIT:Lobectomy	lobectomy	n
GenericallyDependentContinuant	surgical technique	NCIT:Thoracentesis	thoracentesis	n
GenericallyDependentContinuant	surgical technique	NCIT:Thyroidectomy	thyroidectomy	n
GenericallyDependentContinuant	information content entity	CellML:Unit	unit of measurement	n
GenericallyDependentContinuant	unit of measurement	UO:UO_0000033	day	n
GenericallyDependentContinuant	unit of measurement	UO:UO_0000032	hour	n
GenericallyDependentContinuant	unit of measurement	UO:UO_0000029	microsecond	n
GenericallyDependentContinuant	unit of measurement	UO:UO_0000028	millisecond	n
GenericallyDependentContinuant	unit of measurement	UO:UO_0000031	minute	n
GenericallyDependentContinuant	unit of measurement	UO:UO_0000035	month	n
GenericallyDependentContinuant	unit of measurement	UO:UO_0000150	nanosecond	n
GenericallyDependentContinuant	unit of measurement	UO:UO_0000010	second	n
GenericallyDependentContinuant	unit of measurement	UO:UO_0000034	week	n
GenericallyDependentContinuant	unit of measurement	UO:UO_0000036	year	n
GenericallyDependentContinuant	intracranial system	FMA:Ventricular_system_of_brain	ventricular system	n
GenericallyDependentContinuant	mechanical system	FMA:Skeletal_system	skeletal system	n
GenericallyDependentContinuant	real-world system	FMA:Organ_system	organ system	part
quality	quality	PATO:PATO_0001241	physical object quality	y
quality	quality	PATO:PATO_0001236	process quality	y
quality	quality	PATO:PATO_0000068	qualitative	y
quality	quality	OGMS:OGMS_0000020	symptom	n
quality	symptom	SYMP:SYMP_0000022	depression	n
quality	symptom	MP:MP_0002899	fatigue	n
quality	symptom	HP:HP_0001945	fever	n
quality	symptom	EFO:EFO_0003843	pain	n
quality	symptom	SYMP:SYMP_0000487	rash	n
quality	symptom	SYMP:SYMP_0000136	skin ulcer	n
quality	symptom	CSP:2057-3804	spasm	n
quality	symptom	NCIT:Tremor	tremor	n
disposition	disposition	OGMS:OGMS_0000031	disease	n
disposition	disease	DOID:DOID_635	AIDS	n
disposition	disease	EFO:EFO_0003777	cardiac disease	n
disposition	disease	MDR:10061986	SARS	n
disposition	disease	DOID:DOID_3312	bipolar disorder	n
disposition	disease	DOID:DOID_162	cancer	part
disposition	disease	EFO:EFO_0000319	cardiovascular disease	n
disposition	disease	EFO:EFO_0000378	coronary artery disease	n
disposition	disease	DOID:DOID_289	endometriosis	n
disposition	disease	IDO:IDO_0000436	infectious disease	n
disposition	infectious disease	DOID:DOID_1883	hepatitis C	n
disposition	infectious disease	DOID:DOID_8469	influenza	n
disposition	infectious disease	DOID:DOID_399	tuberculosis	n
disposition	infectious disease	DOID:DOID_12365	malaria	n
disposition	disease	DOID:DOID_326	ischemia	n
disposition	disease	DOID:DOID_0014667	metabolic disease	part
disposition	disease	DOID:DOID_863	nervous system disease	part
disposition	disease	MDR:10055577	obstructive sleep apnea syndrome	n
disposition	disease	DOID:DOID_11476	osteoporosis	n
disposition	disease	DOID:DOID_37	skin disease	n
disposition	disposition	EFO:EFO_0003919	risk factor	n
disposition	disposition	NCIT:Side_Effect	side effect	n
function	function	GFOBIO:Biological_function	biological function	n
function	biological function	MDR:10007518	cardiac arrythmia	n
function	biological function	PATO:PATO_0001414	catalytic activity	n
function	biological function	GO:GO_0008237	metallopeptidase activity	n
function	biological function	MDR:10043607	thrombosis	n
function	biological function	GO:GO_0022857	transmembrane transporter	part
role	role	CHEBI:CHEBI_33232	application role	part
role	application role	NPO:NPO_325	contrast agent	n
role	drug role	NCIM:C0162713	photosensitizer	n
role	role	LHDL:Benchmark	benchmark role	y
role	role	CHEBI:CHEBI_24432	biological role	part
role	biological role	EFO:EFO_0000532	host	n
role	biological role	DDI:kinase	kinase	n
role	biological role	NCIT:Nociceptor	nocireceptor	n
role	role	CHEBI:CHEBI_51086	chemical role	part
role	role	OBI:OBI_1110087	donor	n
role	role	NCIM:CL415262	healthcare professional	n
role	role	LHDL:Ownership	owner	n
object	object	GFOBIO:Anatomical_part	anatomical part	n
object	anatomical part	FMA:Atrium	atrium	n
object	anatomical part	FMA:Arm	arm	n
object	anatomical part	FMA:Axon	axon	n
object	anatomical part	FMA:Portion_of_plasma	blood plasma	n
object	anatomical part	FMA:Blood_vessel	blood vessel	part
object	anatomical part	FMA:FMA_67473	blood vessel wall	n
object	anatomical part	FMA:Bone	bone	part
object	anatomical part	FMA:FMA_50801	brain	n
object	anatomical part	FMA:Colon	colon	n
object	anatomical part	FMA:Skull	cranium	n
object	anatomical part	FMA:Endoplasmic_reticulum	endoplasmic reticulum	n
object	anatomical part	FMA:Eye	eye	n
object	anatomical part	FMA:Foot	foot	n
object	anatomical part	FMA:Heart	heart	n
object	anatomical part	FMA:Cardiac_valve	heart valve	n
object	anatomical part	FMA:Leg	leg	n
object	anatomical part	FMA:FMA_5034	lymph node	n
object	anatomical part	FMA:Membrane	membrane	n
object	anatomical part	FMA:Mouth	mouth	n
object	anatomical part	FMA:Myocardium	myocardium	n
object	anatomical part	FMA:Olfactory_bulb	olfactory bulb	n
object	anatomical part	FMA:Organ	organ	part
object	anatomical part	FMA:Ribosome	ribosome	n
object	anatomical part	FMA:Portion_of_tissue	tissue	part
object	anatomical part	FMA:Tooth	tooth	n
object	anatomical part	FMA:Ventricle	ventricle	n
object	anatomical part	FMA:Vertebral_column	vertebral column	n
object	object	BIOTOP:BodyLiquid	body liquid	n
object	object	CL:CL_0000000	cell	part
object	cell	NCIT:Interleukin-10	interleukin-10	n
object	object	DDI:chemical_entity	chemical entity	n
object	chemical entity	CHEBI:CHEBI_15422	ATP	n
object	chemical entity	MSH:C475093	CITCO	n
object	chemical entity	CHEBI:CHEBI_15347	acetone	n
object	chemical entity	OBI:OBI_1110034	antigen	n
object	chemical entity	CHEBI:CHEBI_33250	atom	part
object	chemical entity	CHEBI:CHEBI_27732	caffeine	n
object	chemical entity	CHEBI:CHEBI_27594	carbon	n
object	chemical entity	CHEBI:CHEBI_16737	creatinine	n
object	chemical entity	CHEBI:CHEBI_16236	ethanol	n
object	chemical entity	DDI:hydrogen_bond	hydrogen bond	n
object	chemical entity	CHEBI:CHEBI_5931	insulin	n
object	chemical entity	CHEBI:CHEBI_28358	lactic acid	n
object	molecular entity	CHEBI:CHEBI_50803	nanoparticle	n
object	molecular entity	CHEBI:CHEBI_18310	alkane	n
object	molecular entity	CHEBI:CHEBI_33709	amino acid	n
object	molecular entity	CHEBI:CHEBI_17489	cAMP	n
object	molecular entity	CHEBI:CHEBI_23008	carbohydrate	part
object	molecular entity	CHEBI:CHEBI_16526	carbon dioxide	n
object	molecular entity	CHEBI:CHEBI_16113	cholesterol	n
object	molecular entity	CHEBI:CHEBI_15379	dioxygen	n
object	molecular entity	GO:GO_0005833	hemoglobulin	n
object	molecular entity	CHEBI:CHEBI_24870	ion	n
object	molecular entity	CHEBI:CHEBI_18059	lipid	part
object	molecular entity	CHEBI:CHEBI_16670	peptide	part
object	molecular entity	CHEBI:CHEBI_60027	polymer	part
object	molecular entity	DDI:RNA	RNA	n
object	RNA	SO:SO_0000646	siRNA	n
object	polymer	BAO:BAO_0000174	peptide oligomer	n
object	molecular entity	NCIM:C0033005	pregnanedione	n
object	molecular entity	CHEBI:CHEBI_36080	protein	part
object	protein	PR:PR_000010267	MDM2	n
object	protein	NCIM:C0083792	Notch receptor	n
object	protein	IMR:IMR_0000089	Peroxisome Proliferator Activated Receptor	n
object	protein	PR:PR_000007299	Prothrombin	n
object	protein	PR:PR_000023043	catalase-peroxidase	n
object	protein	PR:PR_000006933	epidermal growth factor receptor	n
object	protein	NCIT:G_Protein-Coupled_Receptor	g protein coupled receptor	n
object	protein	FMA:Immunoglobulin	glycoprotein	n
object	protein	IMR:IMR_0000481	ion channel	n
object	ion channel	NCIM:C0034807	GABA(A) receptor	n
object	protein	NCIT:DNA_Modification_Methylase	methyltransferase	n
object	protein	BAO:BAO_0000295	phosphatase	n
object	protein	DDI:protease	protease	n
object	protein	PR:PR_000016963	ubiquitin	n
object	protein	PR:PR_000017284	vascular endothelial growth factor	n
object	molecular entity	CHEBI:CHEBI_24866	salt	n
object	molecular entity	CHEBI:CHEBI_28017	starch	n
object	molecular entity	CHEBI:CHEBI_27300	vitamin D	n
object	chemical entity	CHEBI:CHEBI_48107	nitric acid	n
object	chemical entity	CHEBI:CHEBI_28787	nitroglycerin	n
object	chemical entity	NCIT:Nitromethane	Nitromethane	n
object	chemical entity	NPO:NPO_1895	particle	n
object	chemical entity	CHEBI:CHEBI_26020	phosphate	n
object	chemical entity	CHEBI:CHEBI_28790	serotonin	n
object	chemical entity	CHEBI:CHEBI_41550	trifluoromethane	n
object	chemical entity	CHEBI:CHEBI_16199	urea	n
object	chemical entity	CHEBI:CHEBI_15377	water	n
object	object	OBI:OBI_0400002	device	part
object	device	FBBI:FBbi_00000294	CCD detector	n
object	device	NCIM:C0441083	barostat	n
object	device	ECG:ECG_000000047	electrode	n
object	device	NCIT:Endoscope_Device_Component	endoscope	n
object	device	NCIT:Implantable_Cardioverter-defibrillator	implantable cardioverter defibrillator	n
object	device	NCIM:C0029365	orthosis	n
object	device	GALEN:Pacemaker	Pacemaker	n
object	device	NCIT:Simulator_Device_Component	simulator	n
object	device	NCIM:C0348005	vehicle	n
object	object	OGMS:OGMS_0000045	disorder	n
object	disorder	MDR:10019111	Chemotherapy-induced acral erythema	n
object	disorder	CSP:0571-0418	aneurysm	n
object	disorder	MDR:10003246	arthritis	n
object	arthritis	CSP:2715-1263	osteoarthritis	n
object	disorder	NCIM:C2315227	femoroacetabular impingement	n
object	disorder	MDR:10016717	fistula	n
object	disorder	MDR:10017076	fracture	n
object	disorder	DOID:DOID_1686	glaucoma	n
object	disorder	DOID:DOID_12349	hypotony	n
object	disorder	MSH:D009154	mutation	n
object	disorder	DOID:DOID_820	myocarditis	n
object	disorder	EFO:EFO_0000616	tumour	n
object	object	GALEN:Drug	drug	n
object	drug	CHEBI:CHEBI_601027	aliskiren	n
object	drug	CHEBI:CHEBI_10125	zolpidem	n
object	drug	CHEBI:CHEBI_421707	abacavir	n
object	drug	CHEBI:CHEBI_40050	amprenavir	n
object	drug	CHEBI:CHEBI_367163	darunavir	n
object	drug	CHEBI:CHEBI_119573	delavirdine	n
object	drug	CHEBI:CHEBI_490877	didanosine	n
object	drug	CHEBI:CHEBI_119486	efavirenz	n
object	drug	CHEBI:CHEBI_31536	emtrizibatine	n
object	drug	CHEBI:CHEBI_608828	enfuvirtide	n
object	drug	CHEBI:CHEBI_5855	ibuprofen	n
object	drug	CHEBI:CHEBI_44032	indinavir	n
object	drug	CHEBI:CHEBI_17334	penicillin	n
object	drug	CHEBI:CHEBI_45409	ritonavir	n
object	drug	CHEBI:CHEBI_9150	simvastatin	n
object	drug	CHEBI:CHEBI_10110	zidovudine	n
object	object	OBI:OBI_0100026	organism	n
object	organism	NCBITaxon:NCBITaxon_2	bacterium	part
object	organism	NCBITaxon:NCBITaxon_2759	eukaryote	part
object	organism	NCIT:Microorganism	microbe	n
object	organism	NCBITaxon:NCBITaxon_10239	virus	part
site	site	SBO:SBO_0000290	compartment	n
process	process	REX:REX_0000186	agglomeration	n
process	process	GO:GO_0008150	biological process	part
process	biological process	OBI:OBI_0302901	activation	n
process	adhesion	REX:REX_0000188	absorption	n
process	biological process	SBO:SBO_0000176	biochemical reaction	n
process	biochemical reaction	SIO:SIO_010511	decomposition	n
process	biochemical reaction	REX:REX_0000414	hydrolysis	n
process	biological process	SIO:SIO_000590	biosynthesis	n
process	biological process	REX:REX_0000199	desorption	n
process	disease process	MP:MP_0003045	fibrosis	n
process	disease process	ACGT:Infarction	infarction	n
process	biological process	SBO:SBO_0000344	molecular interaction	n
process	motion	NCIT:Walking	walking	n
process	biological process	GALEN:Breathing	respiration	n
process	process	NCIT:Collision	collision	n
process	process	REX:excitation	excitation	n
process	process	EFO:EFO_0000487	exposure	n
process	process	NCIM:C0231449	extension	n
process	process	NCIM:C0231452	flexion	n
process	process	NCIT:Ionization	ionization	n
process	process	REX:REX_0000190	nucleation	n
process	process	OBI:OBI_0000011	planned process	part
process	planned process	GFO:Action	action	n
process	data analysis process	NCIT:t-Test	t-test	n
process	action	EFO:EFO_0002571	medical procedure	n
process	medical procedure	RID:RID10397	ablation	n
process	medical procedure	MDR:10056269	adhesiolysis	n
process	medical procedure	MDR:10002321	anesthesia	n
process	medical procedure	MDR:10061018	brachytherapy	n
process	medical procedure	NCIT:Proton_Beam_Radiation_Therapy	proton beam therapy	n
process	implantation process	MDR:10020096	Hip replacement	n
process	implantation process	NCIT:Stenting	stenting	n
process	medical procedure	NCIM:C0009068	suturing	n
process	medical procedure	NCIT:Ultrasound_Therapy	ultrasound therapy	n
process	planned process	DDI:study	study	n
process	study	SOPHARM:SOPHARM_60000	clinical trial	n
process	process	REX:REX_0000285	radiolysis	n
process	process	REX:REX_0000348	scattering	n
Legend
namespaces:
demo="http://a.com/ontology#"		y=whole subtree of external ontology included at entry point indicated
gfo="http://www.onto-med.de/ontologies/gfo.owl#"		n=only this term from external ontology included at entry point indicated
imr="http://purl.org/obo/owl/IMR#"		part=partial inclusion of subtree of external ontology included at entry point indicated
efo="http://www.ebi.ac.uk/efo/"
ncim="http://purl.bioontology.org/ontology/NCIM/"
npo="http://purl.bioontology.org/ontology/npo#"
msh="http://purl.bioontology.org/ontology/MSH/"
biotop="http://purl.org/biotop/biotop.owl#"
sbo="http://purl.org/obo/owl/SBO#"
so="http://purl.org/obo/owl/SO#"
kisao="http://purl.org/obo/owlapi/kisao#"
mdr="http://purl.bioontology.org/ontology/MDR/"
cl="http://purl.org/obo/owl/CL#"
fma="http://sig.uw.edu/fma#"
csp="http://purl.bioontology.org/ontology/CSP/"
bao="http://www.bioassayontology.org/bao#"
go="http://purl.org/obo/owl/GO#"
fbbi="http://purl.org/obo/owl/FBbi#"
hp="http://purl.org/obo/owl/HP#"
xmlns:sopharm="http://www.loria.fr/~coulet/ontology/sopharm/version2.1/#"
rex="http://purl.org/obo/owl/REX#"
acgt="http://www.ifomis.org/acgt/1.0#"
symp="http://purl.org/obo/owl/SYMP#"
ddi="http://purl.org/ddi/owl#"
cellml="http://www.sarala.bioeng.auckland.ac.nz/CellMLOntology.owl#"
pato="http://purl.org/obo/owl/PATO#"
doid="http://purl.org/obo/owl/DOID#"
gfo-bio="http://onto.eva.mpg.de/ontologies/gfo-bio.owl#"
edam="http://purl.bioontology.org/ontology/EDAM/"
galen="http://www.co-ode.org/ontologies/galen#"
mp="http://purl.org/obo/owl/MP#"
biopax="http://www.biopax.org/release/biopax-level3.owl#"
ecg="http://www.cvrgrid.org/files/ECGOntologyv1.owl#"
ncit="http://ncicb.nci.nih.gov/xml/owl/EVS/Thesaurus.owl#"
ncbitaxon="http://purl.org/obo/owl/NCBITaxon#"
rid="http://purl.bioontology.org/ontology/RID/"
sio="http://semanticscience.org/resource/"
xmlns:xsd="http://www.w3.org/2001/XMLSchema#"
lhdl="http://www.owl-ontologies.com/Ontology1215011013.owl#">
